# Supplementary material for: Prognostic Impact of Nutritional Status on Overall Survival and Health-Related Quality of Life in Men with Advanced Prostate Cancer
Source: Nutrients. 2023 Feb 20;15(4):1044. doi: 10.3390/nu15041044 (PMC9964768; doi:10.3390/nu15041044)
Supplement: Supplementary file 1 [file nutrients-15-01044-s001.zip]

Archive with 1 entries (1 files):
- nutrients-2216336-supplementary.pdf
